# Supplementary material for: Interactions of the Insect-Specific Palm Creek Virus with Zika and Chikungunya Viruses in Aedes Mosquitoes
Source: Microorganisms. 2021 Aug 3;9(8):1652. doi: 10.3390/microorganisms9081652 (PMC8402152; doi:10.3390/microorganisms9081652)
Supplement: Supplementary file 1 [file microorganisms-09-01652-s001.zip]

Archive with 3 entries (3 files):
- Data-file-S1_PCV-qPCR-data.xlsx
- Figure S1.pdf
- Table-S1_PCV-21mers.xlsx
