# Supplementary material for: Interactions of the Insect-Specific Palm Creek Virus with Zika and Chikungunya Viruses in Aedes Mosquitoes
Source: Microorganisms. 2021 Aug 3;9(8):1652. doi: 10.3390/microorganisms9081652 (PMC8402152; doi:10.3390/microorganisms9081652)
Supplement: Supplementary file 1 [file microorganisms-09-01652-s001.zip › Data-file-S1_PCV-qPCR-data.xlsx]

## Sheet: Aeg-exp1
	DPI	Tissue	Bio_Repli	Tech_Repli_1	Tech_Repli_2	Average (genome copies per tissue)
	0	Inoculum	1	1.3527e+06	1.25056e+06	1.30163e+06
	0	Inoculum	2	223386	364731	294058
	0	Inoculum	3	98317.9	134215	116266
	0	Inoculum	4	91989.2	150205	121097
	0	Inoculum	5	136457	108359	122408
	0	Inoculum	6	129081	150737	139909
	0	Inoculum	7	119709	101602	110656
	0	Inoculum	8	91925.8	163190	127558
	4	Carcass	1	2.01199e+07	1.5227e+07	1.76734e+07
	4	Carcass	2	6.22878e+07	4.99596e+07	5.61237e+07
	4	Carcass	3	6.55096e+06	9.17442e+06	7.86269e+06
	4	Carcass	4	1.234e+07	1.30738e+07	1.27069e+07
	4	Carcass	5	1.2295e+07	9.48784e+06	1.08914e+07
	4	Carcass	6	1.10937e+07	1.05464e+07	1.082e+07
	4	Carcass	7	1.32412e+07	8.43864e+06	1.08399e+07
	4	Carcass	8	1.62977e+06	4.8079e+06	3.21883e+06
	4	Ovaries	1	156467	178055	167261
	4	Ovaries	2	519773	490833	505303
	4	Ovaries	3	74705.9	108498	91601.8
	4	Ovaries	4	242907	700512	471709
	4	Ovaries	5	201611	417896	309754
	4	Ovaries	6	105474	190072	147773
	4	Ovaries	7	325696	532900	429298
	4	Ovaries	8	220491	193821	207156
	7	Carcass	1	7.25777e+07	6.92875e+07	7.09326e+07
	7	Carcass	2	5.94378e+07	6.8536e+07	6.39869e+07
	7	Carcass	3	30699600	2.16691e+07	2.61843e+07
	7	Carcass	4	35976725	2.26083e+07	2.92925e+07
	7	Carcass	5	2.11994e+07	2.13294e+07	2.12644e+07
	7	Carcass	6	5.96365e+07	3.43845e+07	4.70105e+07
	7	Carcass	7	3.52206e+07	2.04917e+07	2.78562e+07
	7	Carcass	8	2.31072e+07	5.70628e+07	4.0085e+07
	7	Ovaries	1	1.43147e+06	1.46532e+06	1.4484e+06
	7	Ovaries	2	2279.33	1762.11	2020.72
	7	Ovaries	3	863068	1.15986e+06	1.01146e+06
	7	Ovaries	4	1.4456e+06	2.53931e+06	1.99245e+06
	7	Ovaries	5	261857	396337	329097
	7	Ovaries	6	2.76056e+06	1.51983e+06	2.1402e+06
	7	Ovaries	7	1.96813e+06	1.87192e+06	1.92003e+06
	7	Ovaries	8	1.10963e+06	1.56155e+06	1.33559e+06
	10	Carcass	1	4.70632e+07	7.62093e+07	6.16362e+07
	10	Carcass	2	4.7331e+07	73726550	6.05288e+07
	10	Carcass	3	89946325	142951425	116448875
	10	Carcass	4	2.42096e+07	4.08703e+07	3.25399e+07
	10	Carcass	5	6.14542e+07	107950875	8.47025e+07
	10	Carcass	6	2.43478e+07	4.21079e+07	3.32279e+07
	10	Carcass	7	37413600	8.39202e+07	6.06669e+07
	10	Carcass	8	3.02195e+07	5.75523e+07	4.38859e+07
	10	Ovaries	1	224930	812177	518553
	10	Ovaries	2	2.10573e+06	6.2659e+06	4.18582e+06
	10	Ovaries	3	1.36998e+07	34628225	2.4164e+07
	10	Ovaries	4	1.8563e+06	4.6284e+06	3.24235e+06
	10	Ovaries	5	1.05887e+07	2.03834e+07	1.54861e+07
	10	Ovaries	6	1.03777e+06	2.69166e+06	1.86472e+06
	10	Ovaries	7	2.95639e+06	7.71491e+06	5.33565e+06
	10	Ovaries	8	946291	2.75353e+06	1.84991e+06
	14	Carcass	1	5.15481e+07	7.83507e+07	64949375
	14	Carcass	2	3.06149e+07	6.1733e+07	4.61739e+07
	14	Carcass	3	8.18917e+07	1.11162e+08	9.65267e+07
	14	Carcass	4	76285225	142729400	1.09507e+08
	14	Carcass	5	4.87147e+07	5.88669e+07	5.37908e+07
	14	Carcass	6	5.65439e+07	7.52508e+07	6.58974e+07
	14	Carcass	7	5.74145e+07	153454100	1.05434e+08
	14	Carcass	8	2.26821e+07	5.36017e+07	3.81419e+07
	14	Ovaries	1	7.90544e+06	6.38995e+06	7.1477e+06
	14	Ovaries	2	1.22748e+08	2.34104e+07	7.30794e+07
	14	Ovaries	3	2.33959e+07	1.87844e+07	2.10902e+07
	14	Ovaries	4	1.61749e+07	2.53189e+07	2.07469e+07
	14	Ovaries	5	1.76316e+07	2.01159e+07	1.88737e+07
	14	Ovaries	6	1.38944e+07	1.2277e+07	1.30857e+07
	14	Ovaries	7	1.87008e+07	33875725	2.62883e+07
	14	Ovaries	8	1.53337e+07	2.35114e+07	1.94226e+07

## Sheet: Aeg-exp2
Sample_Type	DPI	Tissue	Bio_Repli	Tech_Repli_1	Tech_Repli_2	Average (genome copies per tissue)
PCV-injected	4	Carcass	1	2.31527e+07	3.03053e+07	2.6729e+07
PCV-injected	4	Carcass	2	2.01849e+07	2.09104e+07	2.05477e+07
PCV-injected	4	Carcass	3	2.07875e+07	2.51002e+07	2.29438e+07
PCV-injected	4	Carcass	4	1.82733e+07	2.4299e+07	2.12861e+07
PCV-injected	4	Carcass	5	1.36525e+07	1.73498e+07	1.55012e+07
PCV-injected	4	Carcass	6	1.58955e+07	1.43689e+07	1.51322e+07
PCV-injected	4	Carcass	7	4.08261e+07	3.13e+07	3.60631e+07
PCV-injected	4	Carcass	8	4.01985e+07	2.79149e+07	3.40567e+07
PCV-injected	4	Midgut	1	3.28151e+06	5.76238e+06	4.52195e+06
PCV-injected	4	Midgut	2	1.61125e+06	2.14776e+06	1.8795e+06
PCV-injected	4	Midgut	3	1.69398e+06	2.50713e+06	2.10055e+06
PCV-injected	4	Midgut	4	1.23083e+06	1.85001e+06	1.54042e+06
PCV-injected	4	Midgut	5	814406	1.66136e+06	1.23788e+06
PCV-injected	4	Midgut	6	338650	401408	370029
PCV-injected	4	Midgut	7		270567
PCV-injected	4	Midgut	8	757082	1.16666e+06	961873
PCV-injected	4	Ovary	1	200861	904.528
PCV-injected	4	Ovary	2	628618	187287	407953
PCV-injected	4	Ovary	3	396134	134697	265415
PCV-injected	4	Ovary	4	642266	171970	407118
PCV-injected	4	Ovary	5	389752	221295	305523
PCV-injected	4	Ovary	6	75838.5	69312	72575.3
PCV-injected	4	Ovary	7	136422	105703	121063
PCV-injected	4	Ovary	8	19835.9	41439.1	30637.5
PCV-injected	7	Carcass	1	40126275	180190225	110158250
PCV-injected	7	Carcass	2	3.37548e+07	66718050	5.02364e+07
PCV-injected	7	Carcass	3	1.59978e+07	1.4949e+07	1.54734e+07
PCV-injected	7	Carcass	4	3.08562e+07	4.49812e+07	3.79187e+07
PCV-injected	7	Carcass	5	4.68618e+07	105109950	7.59859e+07
PCV-injected	7	Carcass	6	160889800	161122725	1.61006e+08
PCV-injected	7	Carcass	7	1.22444e+08	133868225	1.28156e+08
PCV-injected	7	Carcass	8	1.82186e+08	1.7473e+08	178457675
PCV-injected	7	Midgut	1	5.12162e+06	6.43595e+06	5.77878e+06
PCV-injected	7	Midgut	2	5.80194e+06	3.96497e+06	4.88346e+06
PCV-injected	7	Midgut	3	1.35502e+06	1.11015e+06	1.23258e+06
PCV-injected	7	Midgut	4	6.90361e+06	7.6787e+06	7.29115e+06
PCV-injected	7	Midgut	5	1.06752e+07	8.92335e+06	9.79928e+06
PCV-injected	7	Midgut	6	8.78531e+06	6.75304e+06	7.76917e+06
PCV-injected	7	Midgut	7	4.71659e+06	4.14641e+06	4.4315e+06
PCV-injected	7	Midgut	8	1.11102e+07	8.79464e+06	9.95244e+06
PCV-injected	7	Ovary	1	1.69425e+06	443466	1.06886e+06
PCV-injected	7	Ovary	2	4.26045e+06	5.12113e+06	4.69079e+06
PCV-injected	7	Ovary	3	1.13897e+06	1.43149e+06	1.28523e+06
PCV-injected	7	Ovary	4	2.79369e+06	2.89466e+06	2.84417e+06
PCV-injected	7	Ovary	5	6.24034e+06	5.48932e+06	5.86483e+06
PCV-injected	7	Ovary	6	159582	204108	181845
PCV-injected	7	Ovary	7	628812	946022	787417
PCV-injected	7	Ovary	8	881383	1.12537e+06	1.00338e+06
PCV-injected	10	Carcass	1	9.4052e+07	221460925	1.57756e+08
PCV-injected	10	Carcass	2	273786400	180460425	2.27123e+08
PCV-injected	10	Carcass	3	284209975	232043750	2.58127e+08
PCV-injected	10	Carcass	4	196085275	174210225	185147750
PCV-injected	10	Carcass	5	195845875	158968500	1.77407e+08
PCV-injected	10	Carcass	6	236375650	227302400	231839025
PCV-injected	10	Carcass	7	242144875	2.01552e+08	2.21848e+08
PCV-injected	10	Carcass	8	393477525	369873350	3.81675e+08
PCV-injected	10	Midgut	1	4.31688e+06
PCV-injected	10	Midgut	2	3.75815e+06	3.55566e+06	3.65691e+06
PCV-injected	10	Midgut	3	2.9853e+06	2.51325e+06	2.74927e+06
PCV-injected	10	Midgut	4	2.17337e+07	16099250	1.89165e+07
PCV-injected	10	Midgut	5	2.86089e+06	3.07517e+06	2.96803e+06
PCV-injected	10	Midgut	6	5.09274e+06	5.85447e+06	5.4736e+06
PCV-injected	10	Midgut	7	5.49659e+06	6.05908e+06	5.77784e+06
PCV-injected	10	Midgut	8	1.49117e+07	1.66952e+07	1.58034e+07
PCV-injected	10	Ovary	1	1.01364e+07	6.85792e+06	8.49716e+06
PCV-injected	10	Ovary	2	1.60867e+06	860173	1.23442e+06
PCV-injected	10	Ovary	3	2.82127e+06	1328125	2.0747e+06
PCV-injected	10	Ovary	4	5.52344e+06	3.62151e+06	4.57247e+06
PCV-injected	10	Ovary	5	1.2017e+07	7.49364e+06	9.75531e+06
PCV-injected	10	Ovary	6	6.79616e+06	3.73797e+06	5.26706e+06
PCV-injected	10	Ovary	7	1.51653e+07	9285325	1.22253e+07
PCV-injected	10	Ovary	8	4.91934e+06	2.14047e+06	3.52991e+06
PCV-injected	14	Carcass	1	9.24738e+07	9.62095e+07	9.43416e+07
PCV-injected	14	Carcass	2	193156750	1.01478e+08	1.47318e+08
PCV-injected	14	Carcass	3	158588575	6.71547e+07	1.12872e+08
PCV-injected	14	Carcass	4	1.61719e+08	147142750	1.54431e+08
PCV-injected	14	Carcass	5	1.72948e+08	1.20168e+08	146558175
PCV-injected	14	Carcass	6	7.1357e+07	7.47998e+07	7.30784e+07
PCV-injected	14	Carcass	7	267579050	1.95975e+08	2.31777e+08
PCV-injected	14	Carcass	8	174208425	1.61319e+08	1.67764e+08
PCV-injected	14	Midgut	1	1.67036e+07	1.00048e+07	1.33542e+07
PCV-injected	14	Midgut	2	1.4543e+07	8.61687e+06	1.158e+07
PCV-injected	14	Midgut	3	1.49992e+07	1.22123e+07	1.36058e+07
PCV-injected	14	Midgut	4	3.17177e+06	1.79235e+06	2.48206e+06
PCV-injected	14	Midgut	5	7.01227e+06	4.87892e+06	5.9456e+06
PCV-injected	14	Midgut	6	1.33546e+07	1.10786e+07	1.22166e+07
PCV-injected	14	Midgut	7	6.65623e+06	3.2114e+06	4.93381e+06
PCV-injected	14	Midgut	8	1.74769e+06	1.1927e+06	1.4702e+06
PCV-injected	14	Ovary	1	8.79441e+06	8.23625e+06	8.51533e+06
PCV-injected	14	Ovary	2	5.49498e+06	5.40537e+06	5.45018e+06
PCV-injected	14	Ovary	3	1.03599e+07	4.16042e+06	7.26014e+06
PCV-injected	14	Ovary	4	5.69988e+06	5.53035e+06	5.61512e+06
PCV-injected	14	Ovary	5	1.87803e+06	1.46228e+06	1.67016e+06
PCV-injected	14	Ovary	6	1.81724e+07	13422450	1.57974e+07
PCV-injected	14	Ovary	7	846196	686996	766596
PCV-injected	14	Ovary	8	4.02064e+06	3.95841e+06	3.98952e+06
PCV-injected	18	Carcass	1	2.04097e+08	1.77657e+08	190876925
PCV-injected	18	Carcass	2	8.45108e+07	6.12272e+07	7.2869e+07
PCV-injected	18	Carcass	3	131451600	1.02016e+08	1.16734e+08
PCV-injected	18	Carcass	4	8.84454e+07	8.6821e+07	87633225
PCV-injected	18	Carcass	5	1.39896e+08	1.02835e+08	121365575
PCV-injected	18	Carcass	6	1.53713e+08	119231750	1.36472e+08
PCV-injected	18	Carcass	7	1.77592e+08	1.34102e+08	155846675
PCV-injected	18	Carcass	8	111242075	108837875	110039975
PCV-injected	18	Midgut	1	8.88412e+06	9.88079e+06	9.38246e+06
PCV-injected	18	Midgut	2	3.80281e+06	5.33757e+06	4.57019e+06
PCV-injected	18	Midgut	3	1.18313e+07	1.69984e+07	1.44149e+07
PCV-injected	18	Midgut	4
PCV-injected	18	Midgut	5	9.68287e+06	1.40907e+07	1.18868e+07
PCV-injected	18	Midgut	6	3.07248e+06	4.55108e+06	3.81178e+06
PCV-injected	18	Midgut	7	8.03675e+06	1.64449e+07	1.22408e+07
PCV-injected	18	Midgut	8	7.04383e+06	8.53048e+06	7.78715e+06
PCV-injected	18	Ovary	1	5.66417e+06	5.32883e+06	5.4965e+06
PCV-injected	18	Ovary	2	7.85503e+06	9.37495e+06	8.61499e+06
PCV-injected	18	Ovary	3	1.44759e+07	1.43308e+07	1.44034e+07
PCV-injected	18	Ovary	4	2.38221e+07	2.48436e+07	2.43329e+07
PCV-injected	18	Ovary	5	3.08955e+07	31191425	3.10435e+07
PCV-injected	18	Ovary	6	3.14574e+06	3.42727e+06	3.28651e+06
PCV-injected	18	Ovary	7	9.02951e+06	8.31112e+06	8.67032e+06
PCV-injected	18	Ovary	8	1.50495e+07	2.29833e+07	1.90164e+07
PCV-injected	21	Carcass	1	9.98899e+07	71154125	8.5522e+07
PCV-injected	21	Carcass	2	7.1726e+07	5.08339e+07	6.12799e+07
PCV-injected	21	Carcass	3	82854825	4.97128e+07	6.62838e+07
PCV-injected	21	Carcass	4	394586150	185875000	290230575
PCV-injected	21	Carcass	5	1.03664e+08	7.0747e+07	8.72055e+07
PCV-injected	21	Carcass	6	115205800	78760150	96982975
PCV-injected	21	Carcass	7	8.37597e+07	6.35552e+07	7.36575e+07
PCV-injected	21	Carcass	8	6.73707e+07	70225975	6.87983e+07
PCV-injected	21	Midgut	1	5.0453e+06	4.09869e+06	4.57199e+06
PCV-injected	21	Midgut	2	67988100	38454575	5.32213e+07
PCV-injected	21	Midgut	3	3.98603e+06	2.27365e+06	3.12984e+06
PCV-injected	21	Midgut	4	7.03455e+06	3.20615e+06	5.12035e+06
PCV-injected	21	Midgut	5	1.25763e+08	61479500	9.36214e+07
PCV-injected	21	Midgut	6	2.21558e+07	9.80755e+06	1.59817e+07
PCV-injected	21	Midgut	7	1.58036e+07	8.99842e+06	1.2401e+07
PCV-injected	21	Midgut	8	7.05322e+06	3.42314e+06	5.23818e+06
PCV-injected	21	Ovary	1	8.4912e+06	5.5022e+06	6.9967e+06
PCV-injected	21	Ovary	2	1.38922e+07	1.09647e+07	1.24284e+07
PCV-injected	21	Ovary	3	9.2386e+06	5.57688e+06	7.40774e+06
PCV-injected	21	Ovary	4	4.48213e+06	1.72917e+06	3105650
PCV-injected	21	Ovary	5	2.24719e+07	1.06148e+07	1.65433e+07
PCV-injected	21	Ovary	6	49231400	1.49194e+07	3.20754e+07
PCV-injected	21	Ovary	7	3.49854e+07	1.46864e+07	2.48359e+07
PCV-injected	21	Ovary	8	1.62459e+07	8.17103e+06	1.22084e+07
Mock	21	Carcass	1	3406.13
Mock	21	Carcass	2	808.029
Mock	21	Carcass	3	83.085
Mock	21	Carcass	4	103.221
Mock	21	Carcass	5	63.8274
Mock	21	Carcass	6	293.457
Mock	21	Carcass	7	240.166
Mock	21	Carcass	8	236.131
Mock	21	Midgut	1	227.433
Mock	21	Midgut	2	312.087
Mock	21	Midgut	3	1138.28
Mock	21	Midgut	4	140.714
Mock	21	Midgut	5	237.999
Mock	21	Midgut	6	205.72
Mock	21	Midgut	7	84.8716
Mock	21	Midgut	8	51.4454
Mock	21	Ovary	1	175.643
Mock	21	Ovary	2	230.338
Mock	21	Ovary	3	82.2491
Mock	21	Ovary	4	58.5062
Mock	21	Ovary	5	545.517
Mock	21	Ovary	6	147.813
Mock	21	Ovary	7	104.299
Mock	21	Ovary	8	295.609
D0 whole body			1	47113.3	34548.6	40831
D0 whole body			2	418890	87454.5	253172
D0 whole body			3	139058	83190.8	111125
D0 whole body			4	121891	69712.4	95801.8
D0 whole body			5	36279.7	47039.8	41659.8

## Sheet: Aalb-exp1
	DPI	Tissue	Bio_Repli	Tech_Repli_1	Tech_Repli_2	Average (genome copies per tissue)
	4	Carcass	1	1.47241e+07	1.87853e+07	1.67547e+07
	4	Carcass	2	4.68347e+07	7.02125e+07	5.85236e+07
	4	Carcass	3	1.23905e+07	1.29594e+07	1.2675e+07
	4	Carcass	4	4.0602e+07	73658150	5.71301e+07
	4	Carcass	5	1.66118e+07	1.86323e+07	1.76221e+07
	4	Ovary	1	1.39918e+06	2.03726e+06	1.71822e+06
	4	Ovary	2	296459	298448	297454
	4	Ovary	3	338310	263743	301026
	4	Ovary	4	207478	246134	226806
	4	Ovary	5	46653.5	51502.5	49078
	7	Carcass	1
	7	Carcass	2
	7	Carcass	3
	7	Carcass	4
	7	Carcass	5
	7	Carcass	6	294744475	573011500	4.33878e+08
	7	Carcass	7	212073850	840497900	526285875
	7	Carcass	8	35706.3	39166.3	37436.3
	7	Ovary	1
	7	Ovary	2
	7	Ovary	3
	7	Ovary	4
	7	Ovary	5
	7	Ovary	6	4.37951e+06	5.71975e+06	5.04963e+06
	7	Ovary	7	8.15632e+06	1.14139e+07	9.78513e+06
	7	Ovary	8	33409	40787.3	37098.1
	10	Carcass	1	5.318e+07	3.00223e+07	4.16012e+07
	10	Carcass	2	1.15231e+08	1.43914e+08	129572925
	10	Carcass	3
	10	Carcass	4	5.13001e+07	8.999e+07	7.0645e+07
	10	Carcass	5
	10	Carcass	6
	10	Carcass	7
	10	Carcass	8	642932050	452447800	547689925
	10	Ovary	1	19390.1	53812.3	36601.2
	10	Ovary	2	273627	850417	562022
	10	Ovary	3	12710.8	34641.9	23676.3
	10	Ovary	4	58160.5	263825	160993
	10	Ovary	5	12761.5	40696.9	26729.2
	10	Ovary	6	4827.8	11848.6	8338.18
	10	Ovary	7
	10	Ovary	8	7.77749e+06	2.07868e+07	1.42821e+07
	14	Carcass	1	1494474900	1728660200	1611567550
	14	Carcass	2	178848250	640227800	409538025
	14	Carcass	3	350699000	689477450	520088225
	14	Carcass	4	747093150	1608902700	1177997925
	14	Carcass	5	586484650	888208600	737346625
	14	Carcass	6	322257225	495047000	4.08652e+08
	14	Carcass	7	277273900	313275050	295274475
	14	Carcass	8	1742576200	1272794600	1507685400
	14	Ovary	1	5.26368e+07	1.88438e+08	120537550
	14	Ovary	2	1.42713e+07	2.34906e+07	1.8881e+07
	14	Ovary	3	7.55864e+06	1.49944e+07	1.12765e+07
	14	Ovary	4	3.16267e+06	7.80395e+06	5.48331e+06
	14	Ovary	5	4.66865e+07	8.27368e+07	6.47116e+07
	14	Ovary	6	3.22014e+06	1.03804e+07	6.80028e+06
	14	Ovary	7	15467050	104458125	5.99626e+07
	14	Ovary	8	2.54407e+07	4.01632e+07	3.28019e+07
	18	Carcass	1	1584551100	1100366200	1342458650
	18	Carcass	2	662976200	1451464600	1057220400
	18	Carcass	3	467171350	415984425	4.41578e+08
	18	Carcass	4	205009250	216770825	2.1089e+08
	18	Carcass	5
	18	Carcass	6	795294350	1084250400	939772375
	18	Carcass	7
	18	Carcass	8
	18	Ovary	1	3.21425e+07	4.31679e+07	3.76552e+07
	18	Ovary	2	2.86342e+07	67686900	4.81605e+07
	18	Ovary	3	33770975	8.78917e+07	6.08313e+07
	18	Ovary	4	8.22176e+06	27191775	1.77068e+07
	18	Ovary	5	13438.1	33939.3	23688.7
	18	Ovary	6	1.68116e+07	4.83497e+07	3.25807e+07
	18	Ovary	7
	18	Ovary	8
	22	Carcass	1
	22	Carcass	2	1617428000	862517900	1239972950
	22	Carcass	3	261942150	145423875	2.03683e+08
	22	Carcass	4	1579991600	781123850	1180557725
	22	Carcass	5	736422800	809260250	772841525
	22	Carcass	6	4035962800	2246738400	3141350600
	22	Ovary	1
	22	Ovary	2	2.07395e+07	4.2198e+07	3.14688e+07
	22	Ovary	3	1.51844e+07	2.81962e+07	2.16903e+07
	22	Ovary	4	4.33476e+07	70993650	5.71706e+07
	22	Ovary	5	8.91004e+06	1.38448e+07	1.13774e+07
	22	Ovary	6	2.10831e+07	5.02903e+07	3.56867e+07

## Sheet: Aalb-exp2
Sample_Type	DPI	Tissue	Bio_Repli	Tech_Repli_1	Tech_Repli_2	Average (genome copies per tissue)
D 0 whole body	0		1	19665.9	16231.9	17948.9
D 0 whole body	0		2	9599.07	7637.63	8618.35
D 0 whole body	0		3	7029.87	4624.67	5827.27
D 0 whole body	0		4	18711.1	12961.1	15836.1
D 0 whole body	0		5	6916.41	9471.14	8193.77
D 0 whole body	0		6	10395.2	10555	10475.1
D 0 whole body	0		7	7695.24	3764.43	5729.84
D 0 whole body	0		8	14520.3	7318.92	10919.6
PCV-injected	4	Carcass	1	2.4367e+07	2.8322e+07	2.63445e+07
PCV-injected	4	Carcass	2	1.1464e+07	1.53589e+07	1.34114e+07
PCV-injected	4	Carcass	3	64942675	9.24823e+07	7.87125e+07
PCV-injected	4	Carcass	4	3.72781e+07	46986550	4.21323e+07
PCV-injected	4	Carcass	5	1.43878e+07	1.85594e+07	1.64736e+07
PCV-injected	4	Carcass	6	5.07324e+07	64501700	5.76171e+07
PCV-injected	4	Carcass	7	4.71272e+07	8.88843e+07	6.80058e+07
PCV-injected	4	Carcass	8	7.09247e+07	8.74671e+07	7.91959e+07
PCV-injected	4	Midgut	1	2.54426e+06	1.48971e+06	2.01698e+06
PCV-injected	4	Midgut	2	3.12312e+06	2.44825e+06	2.78568e+06
PCV-injected	4	Midgut	3	1.84472e+06	1.79133e+06	1.81803e+06
PCV-injected	4	Midgut	4	1.67415e+06	1.49295e+06	1.58355e+06
PCV-injected	4	Midgut	5	2.07614e+06	2.1809e+06	2.12852e+06
PCV-injected	4	Midgut	6	2.37544e+06	2.2974e+06	2.33642e+06
PCV-injected	4	Midgut	7	1.00856e+06	934975	971765
PCV-injected	4	Midgut	8	1.62132e+07	1.81052e+07	1.71592e+07
PCV-injected	4	Ovary	1	340129	400405	370267
PCV-injected	4	Ovary	2	650269	568962	609616
PCV-injected	4	Ovary	3	1.5639e+06	3.01598e+06	2.28994e+06
PCV-injected	4	Ovary	4	1.03566e+06	975625	1.00564e+06
PCV-injected	4	Ovary	5	1.01251e+06	1.08957e+06	1.05104e+06
PCV-injected	4	Ovary	6	1.81772e+06	1.56465e+06	1.69119e+06
PCV-injected	4	Ovary	7	440769	472436	456603
PCV-injected	4	Ovary	8	631088	618898	624993
PCV-injected	7	Carcass	1	467440600	719219800	593330200
PCV-injected	7	Carcass	2	7.65088e+07	128185200	1.02347e+08
PCV-injected	7	Carcass	3	1.11771e+08	160224550	1.35998e+08
PCV-injected	7	Carcass	4	1.70694e+08	248766950	2.0973e+08
PCV-injected	7	Carcass	5	2.1547e+07	32281475	2.69142e+07
PCV-injected	7	Carcass	6	2.74995e+07	4.4881e+07	3.61902e+07
PCV-injected	7	Carcass	7	208716500	282887325	2.45802e+08
PCV-injected	7	Carcass	8	464696150	667855950	566276050
PCV-injected	7	Midgut	1	1.42409e+07	1.07503e+07	1.24956e+07
PCV-injected	7	Midgut	2	1.29452e+07	9.34567e+06	1.11454e+07
PCV-injected	7	Midgut	3	7.71636e+06	4.95017e+06	6.33327e+06
PCV-injected	7	Midgut	4	1.20437e+07	1.08384e+07	1.14411e+07
PCV-injected	7	Midgut	5	1.06094e+07	1.09625e+07	1.07859e+07
PCV-injected	7	Midgut	6	1.72425e+07	1.53074e+07	1.62749e+07
PCV-injected	7	Midgut	7	4.72629e+06	3.88315e+06	4.30472e+06
PCV-injected	7	Midgut	8	1.48764e+07	1.88036e+07	1.684e+07
PCV-injected	7	Ovary	1	1.46109e+07	1.52419e+07	1.49264e+07
PCV-injected	7	Ovary	2	3.72411e+06	2.24633e+06	2.98522e+06
PCV-injected	7	Ovary	3	2.60452e+06	2.20007e+06	2.4023e+06
PCV-injected	7	Ovary	4	8.30746e+06	6.93285e+06	7.62016e+06
PCV-injected	7	Ovary	5	1.91523e+07	1.46666e+07	1.69094e+07
PCV-injected	7	Ovary	6
PCV-injected	7	Ovary	7	4.77547e+07	4.17943e+07	4.47745e+07
PCV-injected	7	Ovary	8	3.31375e+07	2.60526e+07	2.9595e+07
PCV-injected	10	Carcass	1	477065450	568973050	523019250
PCV-injected	10	Carcass	2	1.20716e+08	1.22974e+08	121844800
PCV-injected	10	Carcass	3	4.1377e+07	5.19819e+07	4.66795e+07
PCV-injected	10	Carcass	4	225200425	311864250	2.68532e+08
PCV-injected	10	Carcass	5	210214075	244920425	227567250
PCV-injected	10	Carcass	6	216606075	259494825	238050450
PCV-injected	10	Carcass	7	1.00469e+08	1.43166e+08	121817400
PCV-injected	10	Carcass	8	332367475	411568925	371968200
PCV-injected	10	Midgut	1	2.61573e+07	2.38559e+07	2.50066e+07
PCV-injected	10	Midgut	2	17914325	1.48501e+07	1.63822e+07
PCV-injected	10	Midgut	3	2.22096e+07	2.04237e+07	2.13166e+07
PCV-injected	10	Midgut	4	1.41175e+07	1.29551e+07	1.35363e+07
PCV-injected	10	Midgut	5	1.91119e+07	2.24799e+07	2.07959e+07
PCV-injected	10	Midgut	6	2.00085e+07	1.96185e+07	1.98135e+07
PCV-injected	10	Midgut	7	2.69924e+07	2.56892e+07	2.63408e+07
PCV-injected	10	Midgut	8	1.74742e+07	1.86447e+07	1.80595e+07
PCV-injected	10	Ovary	1	3.11259e+07	29967900	3.05469e+07
PCV-injected	10	Ovary	2	3.7253e+06	1.22633e+07	7.9943e+06
PCV-injected	10	Ovary	3	3.54943e+07	3.46853e+07	3.50898e+07
PCV-injected	10	Ovary	4	5.67333e+07	57946125	5.73397e+07
PCV-injected	10	Ovary	5	7.39948e+07	77121950	7.55584e+07
PCV-injected	10	Ovary	6	6.23046e+06	6.26864e+06	6.24955e+06
PCV-injected	10	Ovary	7	5.38988e+06	5.66397e+06	5.52692e+06
PCV-injected	10	Ovary	8	39216700	4.20617e+07	4.06392e+07
PCV-injected	14	Carcass	1	841223400	996550300	918886850
PCV-injected	14	Carcass	2	1.92951e+08	2.02027e+08	1.97489e+08
PCV-injected	14	Carcass	3	485299700	576197250	530748475
PCV-injected	14	Carcass	4	1.07106e+08	138512275	1.22809e+08
PCV-injected	14	Carcass	5	329588825	388819400	3.59204e+08
PCV-injected	14	Carcass	6	645312700	970013600	807663150
PCV-injected	14	Carcass	7	511833250	645278000	578555625
PCV-injected	14	Carcass	8	173665850	246360200	210013025
PCV-injected	14	Midgut	1	3.28288e+07	2.56222e+07	2.92255e+07
PCV-injected	14	Midgut	2	2.40459e+07	3.08285e+07	2.74372e+07
PCV-injected	14	Midgut	3	2.88393e+07	3.87809e+07	3.38101e+07
PCV-injected	14	Midgut	4	1.05956e+07	1.00763e+07	1.0336e+07
PCV-injected	14	Midgut	5	2.37501e+07	3.7641e+07	3.06956e+07
PCV-injected	14	Midgut	6	2.8801e+07	53018600	4.09098e+07
PCV-injected	14	Midgut	7	2.11336e+07	3.12925e+07	2.62131e+07
PCV-injected	14	Midgut	8	3.11002e+07	2.96345e+07	3.03674e+07
PCV-injected	14	Ovary	1	1.81821e+06	1.78771e+06	1.80296e+06
PCV-injected	14	Ovary	2	125760650	1.20053e+08	1.22907e+08
PCV-injected	14	Ovary	3	3.51539e+07	3.78834e+07	3.65186e+07
PCV-injected	14	Ovary	4	2.35103e+06	2.38764e+06	2.36934e+06
PCV-injected	14	Ovary	5	6.98487e+07	9.39097e+07	8.18792e+07
PCV-injected	14	Ovary	6	109023600	111746975	1.10385e+08
PCV-injected	14	Ovary	7	6.29196e+07	5.35222e+07	58220900
PCV-injected	14	Ovary	8	4.31698e+07	5.14336e+07	4.73017e+07
PCV-injected	18	Carcass	1	567637000	826888500	697262750
PCV-injected	18	Carcass	2	330076825	451228350	3.90653e+08
PCV-injected	18	Carcass	3	830525400	1184151900	1007338650
PCV-injected	18	Carcass	4	1.38349e+08	184067825	1.61209e+08
PCV-injected	18	Carcass	5	854081500	1306706700	1080394100
PCV-injected	18	Carcass	6	2.9686e+07	3.45609e+07	3.21234e+07
PCV-injected	18	Carcass	7	4.87972e+07	8.9277e+07	6.90371e+07
PCV-injected	18	Carcass	8	497669450	701636200	599652825
PCV-injected	18	Midgut	1	2.6753e+07	3.59754e+07	3.13642e+07
PCV-injected	18	Midgut	2	5.08689e+07	5.84803e+07	5.46746e+07
PCV-injected	18	Midgut	3	2.53537e+07	2.76331e+07	2.64934e+07
PCV-injected	18	Midgut	4	7.1243e+07	66874375	6.90587e+07
PCV-injected	18	Midgut	5	2.87521e+07	3.36117e+07	3.11819e+07
PCV-injected	18	Midgut	6	5.2672e+07	7.73609e+07	6.50165e+07
PCV-injected	18	Midgut	7	2.21587e+07	1.65063e+07	1.93325e+07
PCV-injected	18	Midgut	8	3.42267e+07	307301275	1.70764e+08
PCV-injected	18	Ovary	1	2.50981e+07	2.79205e+07	2.65093e+07
PCV-injected	18	Ovary	2	121881175	1.26484e+08	1.24182e+08
PCV-injected	18	Ovary	3	8.41186e+07	8.51602e+07	8.46394e+07
PCV-injected	18	Ovary	4	1.07563e+08	111062075	1.09313e+08
PCV-injected	18	Ovary	5	7.52485e+07	115906400	9.55774e+07
PCV-injected	18	Ovary	6	4.32101e+07	3.44528e+07	3.88315e+07
PCV-injected	18	Ovary	7	8.12152e+07	6.88109e+07	7.50131e+07
PCV-injected	18	Ovary	8	111038400	95435850	103237125
PCV-injected	21	Carcass	1	1102846300	1498688500	1300767400
PCV-injected	21	Carcass	2	366993900	544271650	455632775
PCV-injected	21	Carcass	3	1.1122e+08	174698125	1.42959e+08
PCV-injected	21	Carcass	4	2205502600	2672182400	2438842500
PCV-injected	21	Carcass	5	236135975	287283150	2.6171e+08
PCV-injected	21	Carcass	6	345210150	416615375	3.80913e+08
PCV-injected	21	Carcass	7	370361400	430348350	400354875
PCV-injected	21	Carcass	8	4.1421e+07	5.16939e+07	4.65574e+07
PCV-injected	21	Midgut	1	3.34315e+07	3.52381e+07	3.43348e+07
PCV-injected	21	Midgut	2	2.49946e+07	2.91972e+07	2.70959e+07
PCV-injected	21	Midgut	3	7.37438e+07	4.60517e+07	5.98977e+07
PCV-injected	21	Midgut	4	6.33441e+07	5.37713e+07	5.85577e+07
PCV-injected	21	Midgut	5	3.09088e+07	3.51433e+07	3.3026e+07
PCV-injected	21	Midgut	6	196237525	47200450	1.21719e+08
PCV-injected	21	Midgut	7	3.3899e+07	4.46014e+07	3.92502e+07
PCV-injected	21	Midgut	8	2.33274e+07	2.74235e+07	2.53755e+07
PCV-injected	21	Ovary	1	233100225	193807625	213453925
PCV-injected	21	Ovary	2	6.15664e+07	68248275	6.49074e+07
PCV-injected	21	Ovary	3	2.48565e+07	2.15005e+07	2.31785e+07
PCV-injected	21	Ovary	4	41094075	3.47434e+07	3.79187e+07
PCV-injected	21	Ovary	5	76399025	81522325	78960675
PCV-injected	21	Ovary	6	8.40612e+07	8.23793e+07	83220275
PCV-injected	21	Ovary	7	268242125	261423950	2.64833e+08
PCV-injected	21	Ovary	8	1.00862e+08	9.66075e+07	9.87348e+07

## Sheet: ZIKVAagCarc
	Sample_Type	DPI	Tissue	Experiment	Bio_Repli	Tech_Repli_1	Tech_Repli_2	Average (genome copies per tissue)
	PCV-ZIKV_infected Aag	14	Carcass	1	1	1.86866e+07	1.91501e+07	1.89183e+07
	PCV-ZIKV_infected Aag	14	Carcass	1	2	9.68377e+06	6.74997e+06	8.21687e+06
	PCV-ZIKV_infected Aag	14	Carcass	1	3	153672	86495.4	120084
	PCV-ZIKV_infected Aag	14	Carcass	1	4	2537.5	2307.31	2422.41
	PCV-ZIKV_infected Aag	14	Carcass	1	5	1.23819e+07	1.15935e+07	1.19877e+07
	PCV-ZIKV_infected Aag	14	Carcass	1	6	7.64269e+06	6.27625e+06	6.95947e+06
	PCV-ZIKV_infected Aag	14	Carcass	1	7	2.24794e+07	2.21693e+07	2.23243e+07
	PCV-ZIKV_infected Aag	14	Carcass	1	8	1.42578e+07	1.0204e+07	1.22309e+07
	PCV-ZIKV_infected Aag	14	Carcass	1	9	1.51538e+07	1.03154e+07	1.27346e+07
	PCV-ZIKV_infected Aag	14	Carcass	1	10	2.85824e+07	3.18347e+07	3.02086e+07
	PCV-ZIKV_infected Aag	14	Carcass	1	11	6.45864e+06	6.05971e+06	6.25917e+06
	PCV-ZIKV_infected Aag	14	Carcass	1	12	1.25114e+07	1.16699e+07	1.20906e+07
	PCV-ZIKV_infected Aag	14	Carcass	1	13	1.47327e+07	1.65365e+07	1.56346e+07
	PCV-ZIKV_infected Aag	14	Carcass	1	14	1.66277e+07	1.32988e+07	1.49633e+07
	PCV-ZIKV_infected Aag	14	Carcass	1	15	1.08279e+07	8.85647e+06	9.84217e+06
	PCV-ZIKV_infected Aag	14	Carcass	1	16	5.36292e+06	7.68914e+06	6.52603e+06
	PCV-ZIKV_infected Aag	14	Carcass	1	17	1.37454e+07	1.21727e+07	1.29591e+07
	PCV-ZIKV_infected Aag	14	Carcass	1	18	1.89375e+07	1.45687e+07	1.67531e+07
	PCV-ZIKV_infected Aag	14	Carcass	1	19	1.01461e+07	9.98699e+06	1.00665e+07
	PCV-ZIKV_infected Aag	14	Head	1	1	723042	605852	664447
	PCV-ZIKV_infected Aag	14	Head	1	2	542723	543400	543062
	PCV-ZIKV_infected Aag	14	Head	1	3	634226	388432	511329
	PCV-ZIKV_infected Aag	14	Head	1	4	1.02198e+06	947942	984962
	PCV-ZIKV_infected Aag	14	Head	1	5	384557	274627	329592
	PCV-ZIKV_infected Aag	14	Head	1	6	224239	201806	213023
	PCV-ZIKV_infected Aag	14	Head	1	7	225167	200222	212695
	PCV-ZIKV_infected Aag	14	Head	1	8	1.10457e+06	966653	1.03561e+06
	PCV-ZIKV_infected Aag	14	Head	1	9	450699	480106	465403
	PCV-ZIKV_infected Aag	14	Head	1	10	689844	696051	692948
	PCV-ZIKV_infected Aag	14	Head	1	11	670556	574528	622542
	PCV-ZIKV_infected Aag	14	Head	1	12	299877	328209	314043
	PCV-ZIKV_infected Aag	14	Head	1	13	248568	209751	229159
	PCV-ZIKV_infected Aag	14	Head	1	14	373155	275546	324350
	PCV-ZIKV_infected Aag	14	Head	1	15	175590	172987	174289
	PCV-ZIKV_infected Aag	14	Head	1	16	906170	787862	847016
	PCV-ZIKV_infected Aag	14	Head	1	17	371511	361345	366428
	PCV-ZIKV_infected Aag	14	Head	1	18	723541	620467	672004
	PCV-ZIKV_infected Aag	14	Head	1	19	476305	330984	403644
	PCV-ZIKV_infected Aag	14	Carcass	2	1	126492	69510.4	98001.2
	PCV-ZIKV_infected Aag	14	Carcass	2	2	9.64369e+06	9.58934e+06	9.61652e+06
	PCV-ZIKV_infected Aag	14	Carcass	2	3	2.34231e+07	1.99894e+07	2.17062e+07
	PCV-ZIKV_infected Aag	14	Carcass	2	4	2.10199e+07	1.97733e+07	2.03966e+07
	PCV-ZIKV_infected Aag	14	Carcass	2	5	1.18641e+07	9.89603e+06	1.08801e+07
	PCV-ZIKV_infected Aag	14	Carcass	2	6	1.93666e+07	1.73039e+07	1.83352e+07
	PCV-ZIKV_infected Aag	14	Carcass	2	7	1.35551e+07	1.25229e+07	1.3039e+07
	PCV-ZIKV_infected Aag	14	Carcass	2	8	2.51307e+07	2.63198e+07	2.57253e+07
	PCV-ZIKV_infected Aag	14	Carcass	2	9	3.18796e+07	3.30016e+07	3.24406e+07
	PCV-ZIKV_infected Aag	14	Carcass	2	10	5.17589e+06	5.71828e+06	5.44708e+06
	PCV-ZIKV_infected Aag	14	Carcass	2	11	7.98512e+06	8.1736e+06	8.07936e+06
	PCV-ZIKV_infected Aag	14	Carcass	2	12	1.86729e+07	1.70707e+07	1.78718e+07
	PCV-ZIKV_infected Aag	14	Carcass	2	13	1.54342e+07	1.21044e+07	1.37693e+07
	PCV-ZIKV_infected Aag	14	Carcass	2	14	2.66922e+07	2.90384e+07	2.78653e+07
	PCV-ZIKV_infected Aag	14	Carcass	2	15	2.76517e+07	2.83319e+07	2.79918e+07
	PCV-ZIKV_infected Aag	14	Carcass	2	16	1.01691e+07	1.0492e+07	1.03306e+07
	PCV-ZIKV_infected Aag	14	Head	2	1	1.65581e+06	1.52118e+06	1.5885e+06
	PCV-ZIKV_infected Aag	14	Head	2	2	534102	529609	531856
	PCV-ZIKV_infected Aag	14	Head	2	3	1.41757e+06	1.27794e+06	1.34775e+06
	PCV-ZIKV_infected Aag	14	Head	2	4	299719	319159	309439
	PCV-ZIKV_infected Aag	14	Head	2	5	630684	733656	682170
	PCV-ZIKV_infected Aag	14	Head	2	6	116596	138101	127349
	PCV-ZIKV_infected Aag	14	Head	2	7	3.54442e+06	2.81777e+06	3.1811e+06
	PCV-ZIKV_infected Aag	14	Head	2	8	986799	844585	915692
	PCV-ZIKV_infected Aag	14	Head	2	9	334390	337699	336044
	PCV-ZIKV_infected Aag	14	Head	2	10	764882	770330	767606
	PCV-ZIKV_infected Aag	14	Head	2	11	463872	468180	466026
	PCV-ZIKV_infected Aag	14	Head	2	12	569364	582228	575796
	PCV-ZIKV_infected Aag	14	Head	2	13	1.43554e+06	1.65247e+06	1.544e+06
	PCV-ZIKV_infected Aag	14	Head	2	14	2.93286e+06	2.94588e+06	2.93937e+06
	PCV-ZIKV_infected Aag	14	Head	2	15	1.06395e+06	231045	647498
	PCV-ZIKV_infected Aag	14	Head	2	16	821922	743052	782487

## Sheet: CHIKVAagCarc
Sample_Type	DPI	Tissue	Experiment	Bio_Repli	Tech_Repli_1	Tech_Repli_2	Average (genome copies per tissue)
PCV-CHIKV_infected Aag	7	Carcass	1	1	3.68014e+07	3.74759e+07	3.71386e+07
PCV-CHIKV_infected Aag	7	Carcass	1	2	2.44826e+07	2.3047e+07	2.37648e+07
PCV-CHIKV_infected Aag	7	Carcass	1	3	1.85637e+07	1.8125e+07	1.83444e+07
PCV-CHIKV_infected Aag	7	Carcass	1	4	2.99385e+07	21931824	2.59352e+07
PCV-CHIKV_infected Aag	7	Carcass	1	5	3.2139e+07	2.57621e+07	2.89505e+07
PCV-CHIKV_infected Aag	7	Carcass	1	6	4.12446e+07	2.69676e+07	3.41061e+07
PCV-CHIKV_infected Aag	7	Carcass	1	7	1.02287e+08	5.4069e+07	7.81781e+07
PCV-CHIKV_infected Aag	7	Carcass	1	8	1.80323e+07	9.02115e+06	1.35267e+07
PCV-CHIKV_infected Aag	7	Carcass	1	9	4.12042e+07	4.94504e+07	4.53273e+07
PCV-CHIKV_infected Aag	7	Carcass	1	10	3.01219e+07	3.16619e+07	3.08919e+07
PCV-CHIKV_infected Aag	7	Carcass	1	11	3.59485e+07	4.05208e+07	3.82347e+07
PCV-CHIKV_infected Aag	7	Carcass	1	12	2.29587e+07	2.19522e+07	2.24555e+07
PCV-CHIKV_infected Aag	7	Carcass	1	13	5.75855e+07	5.24955e+07	5.50405e+07
PCV-CHIKV_infected Aag	7	Carcass	1	14	4.58916e+07	4.95075e+07	4.76996e+07
PCV-CHIKV_infected Aag	7	Carcass	1	15	4.42024e+07	4.55499e+07	4.48762e+07
PCV-CHIKV_infected Aag	7	Carcass	1	16	3.58885e+07	3.5905e+07	3.58967e+07
PCV-CHIKV_infected Aag	7	Carcass	2	1	5.09741e+07	62739864	5.6857e+07
PCV-CHIKV_infected Aag	7	Carcass	2	2	4.67314e+07	4.12695e+07	4.40005e+07
PCV-CHIKV_infected Aag	7	Carcass	2	3	4.75982e+07	5.86844e+07	5.31413e+07
PCV-CHIKV_infected Aag	7	Carcass	2	4	3.02795e+07	3.47241e+07	3.25018e+07
PCV-CHIKV_infected Aag	7	Carcass	2	5	2.66015e+07	2.81956e+07	2.73985e+07
PCV-CHIKV_infected Aag	7	Carcass	2	6	4.56253e+07	46689930	4.61576e+07
PCV-CHIKV_infected Aag	7	Carcass	2	7	2.81467e+07	3.19481e+07	3.00474e+07
PCV-CHIKV_infected Aag	7	Carcass	2	8	1.23556e+07	3.83503e+06	8.0953e+06
PCV-CHIKV_infected Aag	7	Carcass	2	9	4.3637e+07	6.19034e+07	5.27702e+07
PCV-CHIKV_infected Aag	7	Carcass	2	10	3.46699e+07	40640652	3.76553e+07
PCV-CHIKV_infected Aag	7	Carcass	2	11	2.22762e+07	3.24894e+07	2.73828e+07
PCV-CHIKV_infected Aag	7	Carcass	2	12	7.58685e+07	8.36456e+07	7.9757e+07
PCV-CHIKV_infected Aag	7	Carcass	2	13	7.97009e+07	8.00041e+07	7.98525e+07
PCV-CHIKV_infected Aag	7	Carcass	2	14	3.29495e+07	3.25801e+07	3.27648e+07
PCV-CHIKV_infected Aag	7	Carcass	2	15	4.17769e+07	3.89487e+07	4.03628e+07
PCV-CHIKV_infected Aag	7	Carcass	2	16	3.29011e+07	3.87076e+07	3.58043e+07

## Sheet: CHIKVAalbCarc
Sample_Type	DPI	Tissue	Experiment	Bio_Repli	Tech_Repli_1	Tech_Repli_2	Average (genome copies per tissue)
PCV-CHIKV_infected Aalb	7	Carcass	1	1	2.33111e+08	2.43914e+08	2.38512e+08
PCV-CHIKV_infected Aalb	7	Carcass	1	2	8.82156e+07	8.82213e+07	8.82185e+07
PCV-CHIKV_infected Aalb	7	Carcass	1	3	1.18532e+08	1.11675e+08	1.15103e+08
PCV-CHIKV_infected Aalb	7	Carcass	1	4	2.09421e+08	1.80637e+08	1.95029e+08
PCV-CHIKV_infected Aalb	7	Carcass	1	5	7.9942e+07	8.06315e+07	8.02868e+07
PCV-CHIKV_infected Aalb	7	Carcass	1	6	5.12322e+08	5.50381e+08	531351228
PCV-CHIKV_infected Aalb	7	Carcass	1	7	5.43718e+08	5.6535e+08	5.54534e+08
PCV-CHIKV_infected Aalb	7	Carcass	1	8	9.71572e+07	1.49857e+08	1.23507e+08
PCV-CHIKV_infected Aalb	7	Carcass	1	9	3.07717e+08	3.509e+08	3.29309e+08
PCV-CHIKV_infected Aalb	7	Carcass	1	10	1.18542e+08	198651372	1.58597e+08
PCV-CHIKV_infected Aalb	7	Carcass	1	11	8.78554e+07	1.00554e+08	9.42046e+07
PCV-CHIKV_infected Aalb	7	Carcass	1	12	9.16094e+07	9.83202e+07	9.49648e+07
PCV-CHIKV_infected Aalb	7	Carcass	1	13	396558156	4.32306e+08	4.14432e+08
PCV-CHIKV_infected Aalb	7	Carcass	1	14	5.44582e+07	5.73864e+07	5.59223e+07
PCV-CHIKV_infected Aalb	7	Carcass	1	15	2.12262e+08	2.41759e+08	2.2701e+08
PCV-CHIKV_infected Aalb	7	Carcass	1	16	2.04849e+08	2.14862e+08	2.09855e+08
PCV-CHIKV_infected Aalb	7	Carcass	2	1	1.79283e+08	2.41992e+08	2.10637e+08
PCV-CHIKV_infected Aalb	7	Carcass	2	2	3.48746e+08	4.59097e+08	4.03921e+08
PCV-CHIKV_infected Aalb	7	Carcass	2	3	2.3671e+08	1.80354e+08	2.08532e+08
PCV-CHIKV_infected Aalb	7	Carcass	2	4	4.2482e+08	3.09201e+08	3.6701e+08
PCV-CHIKV_infected Aalb	7	Carcass	2	5	1.04092e+08	1.35234e+08	1.19663e+08
PCV-CHIKV_infected Aalb	7	Carcass	2	6	5.19025e+07	6.22702e+07	5.70864e+07
PCV-CHIKV_infected Aalb	7	Carcass	2	7	1.21239e+08	1.31496e+08	1.26368e+08
PCV-CHIKV_infected Aalb	7	Carcass	2	8	6.64733e+07	6.78791e+07	6.71762e+07
PCV-CHIKV_infected Aalb	7	Carcass	2	9	2.53709e+08	2.29482e+08	2.41595e+08
PCV-CHIKV_infected Aalb	7	Carcass	2	10	182916678	1.50461e+08	1.66689e+08
PCV-CHIKV_infected Aalb	7	Carcass	2	11	442107006	4.69634e+08	4.55871e+08
PCV-CHIKV_infected Aalb	7	Carcass	2	12	2.16655e+08	3.83036e+08	2.99846e+08
PCV-CHIKV_infected Aalb	7	Carcass	2	13	1.19589e+08	1.25948e+08	1.22768e+08
PCV-CHIKV_infected Aalb	7	Carcass	2	14	2.07105e+08	3.65475e+08	286290201
PCV-CHIKV_infected Aalb	7	Carcass	2	15	161145693	1.70723e+08	1.65934e+08
PCV-CHIKV_infected Aalb	7	Carcass	2	16	5.67166e+07	4.62248e+07	5.14707e+07
