# Supplementary material for: Interactions of the Insect-Specific Palm Creek Virus with Zika and Chikungunya Viruses in Aedes Mosquitoes
Source: Microorganisms. 2021 Aug 3;9(8):1652. doi: 10.3390/microorganisms9081652 (PMC8402152; doi:10.3390/microorganisms9081652)
Supplement: Supplementary file 1 [file microorganisms-09-01652-s001.zip › Table-S1_PCV-21mers.xlsx]

## Sheet: Table S1
	Table S1: Locations of high similarity pairs (HSP) obtained when 21-mers generated from the Palm Creek virus (PCV) genome were mapped against the genomes of the West Nile virus, Kunjin subtype (KUNV isolates MRM16 and K68967) and Zika virus. Numbers indicate nucleotide position on genomes.
	PCV 21-mers start-end	Target	HSP start on target	HSP sequence
	PCV vs KUNV (iso K68967) with 2 mismatches
	8742-8762	KUNV (iso K68967)	8937	TTGCATCTATAACACGATGGG
	8743-8763	KUNV (iso K68967)	8938	TGCATCTATAACACGATGGGA
	8744-8764	KUNV (iso K68967)	8939	GCATCTATAACACGATGGGAA
	8745-8765	KUNV (iso K68967)	8940	CATCTATAACACGATGGGAAA
	8746-8766	KUNV (iso K68967)	8941	ATCTATAACACGATGGGAAAG
	8747-8767	KUNV (iso K68967)	8942	TCTATAACACGATGGGAAAGA
	8813-8833	KUNV (iso K68967)	9008	CCATCTGGTATATGTGGCTGG
	8814-8834	KUNV (iso K68967)	9009	CATCTGGTATATGTGGCTGGG
	8815-8835	KUNV (iso K68967)	9010	ATCTGGTATATGTGGCTGGGT
	PCV vs KUNV (iso MRM16) with 1 mismatch
	8813-8833	KUNV (iso MRM16)	9082	CCATCTGGTATATGTGGCTGG
	8814-8834	KUNV (iso MRM16)	9083	CATCTGGTATATGTGGCTGGG
	PCV vs KUNV (iso MRM16) with 2 mismatches
	8812-8832	KUNV (iso MRM16)	9081	ACCATCTGGTATATGTGGCTG
	8813-8833	KUNV (iso MRM16)	9082	CCATCTGGTATATGTGGCTGG
	8814-8834	KUNV (iso MRM16)	9083	CATCTGGTATATGTGGCTGGG
	8815-8835	KUNV (iso MRM16)	9084	ATCTGGTATATGTGGCTGGGT
	PCV vs ZIKV strain MR766 with 1 mismatch
	8809-8829	ZIKV strain MR766	9071	CGCACCATCTGGTATATGTGG
	8810-8830	ZIKV strain MR766	9072	GCACCATCTGGTATATGTGGC
	8811-8831	ZIKV strain MR766	9073	CACCATCTGGTATATGTGGCT
	8813-8833	ZIKV strain MR766	9075	CCATCTGGTATATGTGGCTGG
	8814-8834	ZIKV strain MR766	9076	CATCTGGTATATGTGGCTGGG
	PCV vs ZIKV strain MR766 with 2 mismatches
	8757-8777	ZIKV strain MR766	9019	GATGGGAAAGAAAGAAAAGAA
	8808-8828	ZIKV strain MR766	9070	ACGCACCATCTGGTATATGTG
	8809-8829	ZIKV strain MR766	9071	CGCACCATCTGGTATATGTGG
	8810-8830	ZIKV strain MR766	9072	GCACCATCTGGTATATGTGGC
	8811-8831	ZIKV strain MR766	9073	CACCATCTGGTATATGTGGCT
	8812-8832	ZIKV strain MR766	9074	ACCATCTGGTATATGTGGCTG
	8813-8833	ZIKV strain MR766	9075	CCATCTGGTATATGTGGCTGG
	8814-8834	ZIKV strain MR766	9076	CATCTGGTATATGTGGCTGGG
	8815-8835	ZIKV strain MR766	9077	ATCTGGTATATGTGGCTGGGT
	8861-8881	ZIKV strain MR766	9123	TAGGATTCTTGAACGAAGATC
	8862-8882	ZIKV strain MR766	9124	AGGATTCTTGAACGAAGATCA
	8863-8883	ZIKV strain MR766	9125	GGATTCTTGAACGAAGATCAT
	8864-8884	ZIKV strain MR766	9126	GATTCTTGAACGAAGATCATT
	8865-8885	ZIKV strain MR766	9127	ATTCTTGAACGAAGATCATTG
	8866-8886	ZIKV strain MR766	9128	TTCTTGAACGAAGATCATTGG
	9507-9527	ZIKV strain MR766	9781	GTTTTGCTCACACCACTTCCA
	9882-9902	ZIKV strain MR766	10156	ATGGACAGACATACCGTATTT
